# Supplementary material for: Analysis of Global Transcriptome Change in Mouse Embryonic Fibroblasts After dsDNA and dsRNA Viral Mimic Stimulation
Source: Front Immunol. 2019 Apr 17;10:836. doi: 10.3389/fimmu.2019.00836 (PMC6478819; doi:10.3389/fimmu.2019.00836)
Supplement: Table S1 — DNA sequence of primers used for qPCR analysis. [file Data_Sheet_1.xlsx]

## Sheet: Sheet1
Gene	Forward primer	Reverse primer
Nono	GCCAGAATGAAGGCTTGACTAT	TATCAGGGGGAAGATTGCCCA
Pnpt1	CCTTCTCCATATTTGCACCAACA	TGTCGCGGTATAAACTGCTCC
Prdm9	CTGAATACAAGTGGCTCAGAACA	CCTCATAGGCAAGGCCCTTTC
Dnase1l3	TCTCGACTTGGAAGAAACACG	GTCTCCATCCTGATAGTCATGGT
Parp9	AGGACGCCAAAGGGATCTG	CCGGCTCCATAAACTGGGT
Dtx3l	AAAAAGAGCGAACACGAGATGT	GATGGGAGTCTGGGTCTCAG
Rad52	CTTTGTTGGTGGGAAGTCTGT	CGGCTGCTAATGTACTCTGGAC
Setdb2	GGATGGAGCTACAAGATGATGG	CCAGTGTTTGCGTGTTACTCAG
Helz2	GACGACGCTCTTAGTGTCCG	GGAGAAGGCTGAGTGCATCC
Ddx24	CGTTTGTTCTCAAGTGAGGAGAC	CGGACGCTTTGACTTCATACTC
Mov10	GAGGTTCGAGAGTTTTCTGGC	GCGATCTTCATTCCATACAGCAT
Trim21	GGGAGGAGGTCACCTGTTCTA	GGCACTCGGGACATGAACTG
Trim17	CTTGCCAGACGGTTACAAGAG	CTCAGCCACTTTTGTCAGGAG
Rnf213	CTGCCTGAGATATTGGCTCTG	GCCCATCTGAACTGTGACTGT
Mrpl18	GCAGCCCTCTCAACCAGTTC	TTCTTTCCGAGCTACCCCTAA
Rpl36a	GTGAACGTGCCTAAAACCCG	AGGCTTAGTCTGCCCACCATA
Rpl9	AAGACCATTCTCAGCAATCAGAC	TTACCCCACCATTTGTCAACC
Rps25	CCCAGTAAATAAATCTGGTGGCA	CGGAACCTCCTTACAGAGCTT
SDHC	GCTGCGTTCTTGCTGAGACA	ATCTCCTCCTTAGCTGTGGTT
SDHD	TGGTCAGACCCGCTTATGTG	GGTCCAGTGGAGAGATGCAG
Ndufs1	AGGATATGTTCGCACAACTGG	TCATGGTAACAGAATCGAGGGA
