# Supplementary material for: Analysis of Global Transcriptome Change in Mouse Embryonic Fibroblasts After dsDNA and dsRNA Viral Mimic Stimulation
Source: Front Immunol. 2019 Apr 17;10:836. doi: 10.3389/fimmu.2019.00836 (PMC6478819; doi:10.3389/fimmu.2019.00836)
Supplement: Table S2 — Summary of the Gene Ontology and KEGG pathway analysis. 1. Biological processes; 2. Cellular components; 3. Molecular functions; and 4. KEGG pathways that are over-represented in the commonly up-regulated or down-regulated genes are shown respectively. The GO terms or KEGG pathway term with at least 20 gene counts, fold enrichment ≥, P < 0.01 were considered to be significantly over-represented in each gene list. [file Data_Sheet_2.xlsx]

## Sheet: Up-regulated genes
Commonly up-regulated genes of polydAdT vs Mock & polyIC vs Mock	Go or KEGG pathway term selection criteria: at least 20 genes in term, ≥1.5 fold enrichment, P<0.01
1. Biological Process	Gene counts	p value	Fold of enrichment			2. Cellular Component	gene counts	p value	fold of enrichment
regulation of transcription, DNA-templated	441	5.8e-39	1.8			nucleus	1044	2.4e-95	1.7
transcription, DNA-templated	373	1.6e-34	1.8			nucleolus	221	7.1e-41	2.5
defense response to virus	67	2.3e-22	3.7			nucleoplasm	372	1.4e-35	1.9
cellular response to interferon-beta	32	3.1e-22	7.2			nuclear speck	49	4e-08	2.3
immune system process	97	1.2e-15	2.3			nuclear chromosome, telomeric region	35	1.3e-07	2.7
negative regulation of viral genome replication	23	1.1e-14	6.7			transcription factor complex	52	1.1e-05	1.9
positive regulation of transcription from RNA polymerase II promoter	184	1.2e-13	1.7			nuclear chromatin	45	3.2e-05	1.9
innate immune response	93	1.1e-12	2.2			nucleosome	26	8.3e-05	2.3
response to virus	35	1.6e-12	3.9			chromatin	26	0.001	2
cellular response to DNA damage stimulus	95	3.3e-12	2.1			PML body	20	0.0039	2
regulation of transcription from RNA polymerase II promoter	89	2.8e-11	2.1			chromosome	52	0.0051	1.5
ribosome biogenesis	34	5.9e-11	3.5
negative regulation of transcription from RNA polymerase II promoter	136	1.6e-10	1.7
tRNA processing	32	3.6e-10	3.5			3. Molecular Function	gene counts	p value	fold of enrichment
positive regulation of I-kappaB kinase/NF-kappaB signaling	44	9.1e-10	2.7			DNA binding	376	4.4e-34	1.8
positive regulation of NF-kappaB transcription factor activity	36	1.5e-09	3.1			poly(A) RNA binding	261	3.7e-33	2.1
mRNA processing	72	2.9e-09	2.1			nucleic acid binding	279	1.9e-32	2
protein ubiquitination	74	9e-08	1.9			metal ion binding	574	8e-31	1.5
DNA repair	67	1.2e-07	2			transcription factor activity, sequence-specific DNA binding	193	1e-20	1.9
response to lipopolysaccharide	47	3.1e-07	2.2			RNA binding	170	3.5e-18	1.9
positive regulation of transcription, DNA-templated	102	5.2e-07	1.6			zinc ion binding	205	7.1e-15	1.7
regulation of cell proliferation	51	6.4e-07	2.1			ligase activity	88	2.7e-12	2.2
nucleosome assembly	30	1.1e-06	2.7			RNA polymerase II core promoter proximal region sequence-specific DNA binding	80	2.4e-09	2
positive regulation of apoptotic process	66	1.8e-06	1.8			transcription regulatory region DNA binding	59	3e-09	2.3
rRNA processing	33	2.8e-06	2.4			transcriptional repressor activity, RNA polymerase II core promoter proximal region sequence-specific binding	40	3.7e-09	2.8
transcription from RNA polymerase II promoter	35	2.9e-06	2.3			sequence-specific DNA binding	117	4.8e-08	1.6
cellular response to tumor necrosis factor	29	1.1e-05	2.4			ubiquitin-protein transferase activity	70	1.2e-07	1.9
negative regulation of transcription, DNA-templated	95	3.3e-05	1.5			helicase activity	36	4.4e-07	2.5
defense response to Gram-positive bacterium	25	3.6e-05	2.5			tRNA binding	20	1.1e-06	3.5
methylation	37	4.8e-05	2			double-stranded RNA binding	24	1.1e-06	3.1
immune response	51	0.00011	1.7			core promoter binding	25	1.2e-06	3
inflammatory response	61	0.00012	1.6			chromatin binding	86	3.6e-06	1.6
cellular response to interleukin-1	21	0.00025	2.4			double-stranded DNA binding	35	4.8e-06	2.3
regulation of apoptotic process	39	0.00033	1.8			identical protein binding	106	1.3e-05	1.5
RNA splicing	45	0.00033	1.7			nuclease activity	30	1.9e-05	2.3
protein deubiquitination	20	0.0005	2.4			transcription factor binding	65	2.5e-05	1.7
defense response	26	0.00054	2.1			protein kinase binding	78	2.8e-05	1.6
DNA replication	27	0.00058	2			ubiquitin protein ligase activity	43	3.7e-05	1.9
fat cell differentiation	20	0.00059	2.3			methyltransferase activity	38	4e-05	2
cell proliferation	41	0.00066	1.7			GTPase activity	44	5.6e-05	1.9
cellular response to lipopolysaccharide	39	0.00089	1.7			GTP binding	69	7.9e-05	1.6
positive regulation of gene expression	64	0.0013	1.5			protein binding	527	9.3e-05	1.1
protein polyubiquitination	23	0.0013	2.1			transcriptional activator activity, RNA polymerase II core promoter proximal region sequence-specific binding	52	0.00013	1.7
negative regulation of cell proliferation	62	0.0013	1.5			RNA polymerase II transcription factor activity, sequence-specific DNA binding	37	0.00019	1.9
covalent chromatin modification	46	0.0015	1.6			RNA polymerase II regulatory region sequence-specific DNA binding	44	0.00021	1.8
positive regulation of defense response to virus by host	25	0.0026	1.9			histone binding	28	0.00051	2
ubiquitin-dependent protein catabolic process	29	0.004	1.7			thiol-dependent ubiquitinyl hydrolase activity	20	0.00067	2.3
protein ubiquitination involved in ubiquitin-dependent protein catabolic process	26	0.0044	1.8			protein tyrosine phosphatase activity	23	0.00091	2.1
protein dephosphorylation	26	0.0065	1.7			nucleotidyltransferase activity	21	0.00094	2.2
regulation of cell cycle	22	0.0081	1.8			thiol-dependent ubiquitin-specific protease activity	20	0.0013	2.2
						ubiquitin protein ligase binding	48	0.004	1.5
						transcription coactivator activity	32	0.0099	1.6
4. KEGG Pathway	Gene counts	p value	Fold of enrichment
Herpes simplex infection	72	5.5e-22	3.4
TNF signaling pathway	43	1.6e-15	3.9
Ribosome biogenesis in eukaryotes	35	1e-13	4.2
Influenza A	52	2.5e-13	3
Viral carcinogenesis	58	5.3e-11	2.5
Measles	40	6.3e-10	2.9
Toll-like receptor signaling pathway	33	1.4e-09	3.3
Hepatitis C	39	2.4e-09	2.9
Cytosolic DNA-sensing pathway	25	3.8e-09	3.9
Epstein-Barr virus infection	51	7.4e-09	2.4
RIG-I-like receptor signaling pathway	25	1.5e-08	3.7
NOD-like receptor signaling pathway	22	3.6e-08	3.9
NF-kappa B signaling pathway	29	1.4e-07	3
Osteoclast differentiation	33	4.9e-07	2.6
Hepatitis B	36	6.4e-07	2.5
HTLV-I infection	55	1.1e-06	2
p53 signaling pathway	21	5e-06	3.1
Transcriptional misregulation in cancer	36	1.4e-05	2.2
Systemic lupus erythematosus	31	0.00011	2.1
MAPK signaling pathway	45	0.00017	1.8
Viral myocarditis	20	0.00022	2.5
Antigen processing and presentation	20	0.00037	2.4
FoxO signaling pathway	27	0.00069	2
Chagas disease (American trypanosomiasis)	21	0.0027	2
Toxoplasmosis	21	0.0081	1.9

## Sheet: Down-regulated genes
Commonly down-regulated genes of polydAdT vs Mock & polyIC vs Mock	Go or KEGG pathway term selection criteria: at least 20 genes in term, ≥1.5 fold enrichment, P<0.01
1. Biological Process	Gene counts	p value	Fold of enrichment		2. Cellular Component	Gene counts	p value	Fold of enrichment
cell division	138	2.3e-29	2.7		extracellular exosome	786	2.6e-123	2.2
oxidation-reduction process	202	2.1e-28	2.2		mitochondrion	466	3.2e-56	2
transport	414	3.7e-28	1.7		endoplasmic reticulum	378	4.7e-51	2.1
cell cycle	180	2.6e-24	2.1		cytosol	439	6.4e-41	1.8
mitotic nuclear division	102	8.2e-22	2.7		myelin sheath	102	1.4e-38	4
protein transport	167	1e-20	2		mitochondrial inner membrane	154	2.3e-38	3
vesicle-mediated transport	79	2.7e-17	2.7		Golgi apparatus	318	2.5e-36	2
protein folding	56	5.4e-16	3.2		focal adhesion	148	5.4e-34	2.8
metabolic process	127	9.2e-15	2		cell-cell adherens junction	116	1.9e-25	2.7
cell redox homeostasis	36	2.5e-14	4		endoplasmic reticulum membrane	198	5.1e-25	2.1
cell-cell adhesion	68	3.8e-14	2.6		perinuclear region of cytoplasm	193	2.1e-24	2.1
ER to Golgi vesicle-mediated transport	39	1.3e-13	3.6		melanosome	57	1.7e-23	4.2
ER-associated ubiquitin-dependent protein catabolic process	32	5.3e-13	4.1		cytoskeleton	263	1.7e-21	1.8
intracellular protein transport	75	8.6e-13	2.3		intracellular ribonucleoprotein complex	108	1.6e-20	2.5
tricarboxylic acid cycle	22	1.1e-12	5.5		nucleoplasm	395	1.3e-19	1.5
lipid metabolic process	116	4.7e-11	1.8		ribosome	74	1.8e-18	2.9
translation	105	4.7e-11	1.9		midbody	58	1.4e-17	3.3
ATP metabolic process	23	9.6e-10	4.2		extracellular matrix	93	1.3e-15	2.4
endocytosis	57	1.8e-09	2.3		microtubule	99	3.3e-15	2.3
carbohydrate metabolic process	62	2.3e-09	2.2		respiratory chain	33	6.6e-14	4.2
proton transport	25	2.1e-07	3.1		Golgi membrane	110	2e-13	2
response to oxidative stress	42	2.9e-07	2.3		intracellular membrane-bounded organelle	174	2.1e-13	1.7
chromosome segregation	31	1.4e-06	2.5		mitochondrial respiratory chain complex I	28	1.6e-12	4.4
fatty acid metabolic process	44	4.2e-06	2		kinetochore	48	1.7e-12	3
cholesterol metabolic process	30	4.5e-06	2.4		proteasome complex	33	6.9e-12	3.7
response to endoplasmic reticulum stress	27	5.1e-06	2.6		protein complex	147	8.3e-12	1.7
regulation of translation	36	1e-05	2.2		centrosome	111	1.6e-11	1.9
glutathione metabolic process	20	1.2e-05	3		chromosome, centromeric region	51	2.6e-11	2.7
protein stabilization	37	1.5e-05	2.1		endoplasmic reticulum-Golgi intermediate compartment	32	1.1e-10	3.5
microtubule-based movement	26	2.7e-05	2.4		endosome	127	2.9e-10	1.7
steroid metabolic process	27	3.8e-05	2.3		lysosome	87	6.3e-10	2
positive regulation of protein binding	23	7e-05	2.5		cytosolic small ribosomal subunit	26	2.8e-09	3.7
steroid biosynthetic process	21	0.00015	2.5		chromosome	87	4.7e-09	1.9
cellular response to oxidative stress	21	0.0002	2.4		nuclear envelope	50	7.6e-09	2.4
ubiquitin-dependent protein catabolic process	39	0.0002	1.8		endoplasmic reticulum lumen	38	8.8e-09	2.7
negative regulation of protein phosphorylation	25	0.00029	2.2		lysosomal membrane	65	1.2e-08	2.1
autophagy	36	0.00035	1.8		mitochondrial outer membrane	48	2.1e-08	2.3
membrane organization	20	0.00058	2.3		spindle	40	2.2e-08	2.6
cerebral cortex development	21	0.0006	2.2		late endosome	43	3e-08	2.4
small GTPase mediated signal transduction	52	0.00061	1.6		mitotic spindle	23	3e-08	3.6
proteasome-mediated ubiquitin-dependent protein catabolic process	36	0.00091	1.8		microtubule cytoskeleton	48	6.4e-08	2.3
positive regulation of endothelial cell proliferation	20	0.0013	2.2		cytoplasmic vesicle	136	6.7e-08	1.6
actin cytoskeleton organization	34	0.0015	1.7		mitochondrial intermembrane space	29	1.7e-07	2.9
glucose metabolic process	20	0.0016	2.1		spindle microtubule	20	2e-07	3.7
Golgi organization	22	0.0019	2		clathrin-coated pit	25	2.9e-07	3.1
RNA splicing	50	0.003	1.5		nucleolus	165	3.6e-07	1.5
positive regulation of MAPK cascade	26	0.0033	1.8		condensed chromosome kinetochore	30	7.1e-07	2.7
positive regulation of neuron projection development	32	0.0036	1.7		spindle pole	34	1.8e-06	2.4
peptidyl-serine phosphorylation	31	0.0039	1.7		extracellular vesicle	21	1.9e-06	3.2
brain development	45	0.0045	1.5		early endosome	57	2.9e-06	1.9
protein homotetramerization	20	0.0046	2		trans-Golgi network	45	3.7e-06	2
regulation of cell cycle	27	0.0046	1.8		cytosolic large ribosomal subunit	30	4.5e-06	2.5
mRNA splicing, via spliceosome	27	0.0046	1.8		kinesin complex	21	5.7e-06	3
neural tube closure	24	0.0056	1.8		nuclear membrane	56	6.4e-06	1.8
					late endosome membrane	29	6.8e-06	2.5
					mitochondrial matrix	48	1.4e-05	1.9
					actin cytoskeleton	50	1.9e-05	1.9
3. Molecular Function	Gene counts	p value	Fold of enrichment		integral component of endoplasmic reticulum membrane	29	2.7e-05	2.3
poly(A) RNA binding	304	2.7e-36	2		basement membrane	29	5.1e-05	2.2
cadherin binding involved in cell-cell adhesion	107	4.5e-25	2.8		cell	54	5.3e-05	1.7
oxidoreductase activity	161	3.4e-18	2		neuron projection	86	5.9e-05	1.5
protein complex binding	111	9.1e-18	2.3		mitochondrial membrane	29	0.00011	2.1
nucleotide binding	382	8.8e-16	1.5		growth cone	40	0.00011	1.9
structural constituent of ribosome	84	3.3e-14	2.4		lamellipodium	40	0.00022	1.8
microtubule binding	69	1.1e-13	2.5		lipid particle	21	0.00028	2.4
NAD binding	28	2.5e-10	3.8		caveola	25	0.0003	2.2
protein domain specific binding	78	2e-09	2		cell body	28	0.00033	2
protein kinase binding	103	9.2e-09	1.8		spliceosomal complex	34	0.00045	1.9
GTP binding	93	1.6e-08	1.8		synaptic vesicle	32	0.00051	1.9
enzyme binding	93	1.8e-08	1.8		chromatin	32	0.00051	1.9
GTPase activity	59	4e-08	2.1		endosome membrane	31	0.00063	1.9
identical protein binding	134	4.1e-08	1.6		catalytic step 2 spliceosome	26	0.0007	2
ubiquitin protein ligase binding	71	2.9e-07	1.8		postsynaptic density	51	0.00085	1.6
protein C-terminus binding	56	5.9e-07	2		peroxisome	32	0.001	1.8
isomerase activity	37	6.5e-07	2.4		microtubule organizing center	36	0.0012	1.7
catalytic activity	104	8.3e-07	1.6		centriole	28	0.0014	1.9
GDP binding	24	1.4e-06	3		ruffle membrane	22	0.0014	2.1
protein transporter activity	26	3.1e-06	2.7		extrinsic component of membrane	23	0.0016	2
unfolded protein binding	26	9.5e-06	2.6		vesicle	37	0.0018	1.7
magnesium ion binding	51	1.2e-05	1.9		cell cortex	33	0.0025	1.7
actin binding	75	1.5e-05	1.6		collagen trimer	22	0.0027	2
ATPase activity	50	2e-05	1.8		apical part of cell	27	0.0048	1.7
glycoprotein binding	26	2.6e-05	2.4		early endosome membrane	22	0.0048	1.9
peptide binding	28	7e-05	2.2		endomembrane system	26	0.0084	1.7
iron-sulfur cluster binding	21	0.0002	2.4
transferase activity, transferring glycosyl groups	48	0.00023	1.7
endopeptidase activity	30	0.00035	2
transcription factor binding	70	0.00038	1.5		4. KEGG Pathway	Gene counts	p value	Fold of enrichment
cytoskeletal protein binding	21	0.00048	2.3		Biosynthesis of antibiotics	103	1.8e-28	3
calcium-dependent protein binding	21	0.00059	2.2		Metabolic pathways	335	1.9e-25	1.6
protein phosphatase binding	24	0.0012	2		Parkinson's disease	75	2.8e-22	3.2
actin filament binding	32	0.0013	1.8		Protein processing in endoplasmic reticulum	80	8.4e-22	3
protein N-terminus binding	29	0.0016	1.8		Alzheimer's disease	82	2.2e-21	2.9
microtubule motor activity	21	0.0022	2		Oxidative phosphorylation	70	7.8e-21	3.2
kinase binding	24	0.0022	1.9		Carbon metabolism	61	2.1e-19	3.3
flavin adenine dinucleotide binding	20	0.0027	2.1		Huntington's disease	83	2.5e-18	2.6
ATPase binding	23	0.0028	1.9		Ribosome	63	7.9e-15	2.7
lipid binding	54	0.0031	1.5		Citrate cycle (TCA cycle)	24	2.4e-12	4.7
chaperone binding	20	0.0044	2		Non-alcoholic fatty liver disease (NAFLD)	60	2.6e-11	2.4
ion channel binding	28	0.0049	1.7		Fatty acid metabolism	29	1.6e-10	3.6
integrin binding	24	0.0068	1.8		Proteasome	26	1.1e-09	3.6
structural constituent of cytoskeleton	20	0.007	1.9		Pyruvate metabolism	22	5.2e-08	3.5
beta-catenin binding	21	0.0075	1.8		N-Glycan biosynthesis	25	6.4e-08	3.2
carbohydrate binding	45	0.0097	1.5		Valine, leucine and isoleucine degradation	25	9.6e-07	2.9
					Oocyte meiosis	39	1.1e-06	2.2
					Biosynthesis of amino acids	31	1.2e-06	2.5
					Fatty acid degradation	23	1.5e-06	2.9
					Cell cycle	42	1.6e-06	2.1
					Glycolysis / Gluconeogenesis	27	3.6e-06	2.6
					Lysosome	39	1.8e-05	2
					Glutathione metabolism	22	5.3e-05	2.5
					Progesterone-mediated oocyte maturation	29	0.00012	2.1
					Focal adhesion	54	0.0002	1.6
					Bacterial invasion of epithelial cells	26	0.00029	2.1
					Spliceosome	38	0.00032	1.8
					Endocytosis	66	0.00064	1.5
					Regulation of actin cytoskeleton	53	0.00086	1.6
					Adherens junction	23	0.0014	2
					Proteoglycans in cancer	50	0.0014	1.5
					Ubiquitin mediated proteolysis	37	0.0024	1.6
					Insulin signaling pathway	36	0.0035	1.6
					Peroxisome	24	0.0043	1.8
					Epstein-Barr virus infection	50	0.0048	1.5
					Pancreatic cancer	20	0.0049	1.9
					Renal cell carcinoma	20	0.0069	1.9
					Chronic myeloid leukemia	21	0.0073	1.8
					Phagosome	41	0.0089	1.5
					Thyroid hormone signaling pathway	29	0.0095	1.6
